# Supplementary material for: Assessing a biomarker’s ability to reduce invasive procedures in patients with benign lung nodules: Results from the ORACLE study
Source: PLoS One. 2023 Jul 11;18(7):e0287409. doi: 10.1371/journal.pone.0287409 (PMC10335667; doi:10.1371/journal.pone.0287409)
Supplement: S1 Data — (XLSX) [file pone.0287409.s004.xlsx]

## Sheet: Sheet1
PSM Group	Mayo Pre-Test Risk	XL2 Result	Post_Test_Risk	Nodule Size	Sex	Age_Calc	NodLocCodeUpper	Nod_Type	Spiculation	SmokeCodeNever	Pat_History_Cancer	Final Diagnosis	Phys_Dec_CT_Surv	Phys_Dec_IP	Phys_Dec_IP_Biopsy	Phys_Dec_IP_Surgery	Phys_Dec_IP_Biopand_Surg
Registry	0.1042	Likely Benign	0.00786854	9	Male	70.02	Other	Solid	No	Current/Former	No	Benign	Yes	No	No	No	No
Registry	0.1475	Indeterminate	0.1475	9.6	Female	58.16	Upper	Other	No	Current/Former	No	Benign	Yes	No	No	No	No
Registry	0.3832	Indeterminate	0.3832	9	Male	66.2	Upper	Solid	Yes	Current/Former	No	Cancer	No	Yes	Yes	Yes	Yes
Registry	0.0881	Likely Benign	0.00654404	12	Male	55.5	Other	Solid	No	Current/Former	No	Benign	Yes	No	No	No	No
Registry	0.2145	Indeterminate	0.2145	9	Female	71.79	Upper	Other	No	Current/Former	No	Cancer	Yes	No	No	No	No
Registry	0.1914	Indeterminate	0.1914	9.7	Female	65.86	Upper	Solid	No	Current/Former	No	Benign	Yes	No	No	No	No
Registry	0.2627	Indeterminate	0.2627	12	Male	68.83	Upper	Other	No	Current/Former	No	Cancer	Yes	No	No	No	No
Registry	0.2207	Indeterminate	0.2207	18	Female	83.69	Other	Solid	No	Never Smoker	No	Benign	No	Yes	Yes	No	No
Registry	0.3317	Likely Benign	0.0327332	10	Female	69.62	Other	Solid	No	Current/Former	Yes	Benign	Yes	No	No	No	No
Registry	0.1225	Likely Benign	0.00942851	10	Male	71.42	Other	Solid	No	Current/Former	No	Benign	Yes	No	No	No	No
Registry	0.2358	Indeterminate	0.2358	13	Female	61.88	Upper	Other	No	Current/Former	No	Cancer	No	Yes	Yes	No	No
Registry	0.2078	Indeterminate	0.2078	9	Male	70.76	Upper	Other	No	Current/Former	No	Benign	Yes	No	No	No	No
Registry	0.0915	Likely Benign	0.00682013	12	Female	56.74	Upper	Other	No	Never Smoker	No	Benign	No	Yes	Yes	No	No
Registry	0.1231	Likely Benign	0.00948068	12	Male	65.03	Other	Solid	No	Current/Former	No	Cancer	No	Yes	Yes	Yes	Yes
Registry	0.1023	Likely Benign	0.00770995	10	Female	66.22	Other	Other	No	Current/Former	No	Benign	Yes	No	No	No	No
Registry	0.1356	Indeterminate	0.1356	13	Female	84.87	Other	Solid	No	Never Smoker	No	Benign	Yes	No	No	No	No
Registry	0.1769	Indeterminate	0.1769	13	Female	72.68	Other	Solid	No	Current/Former	No	Benign	Yes	No	No	No	No
Registry	0.135	Indeterminate	0.135	8	Male	60.74	Upper	Other	No	Current/Former	No	Benign	Yes	No	No	No	No
Registry	0.1649	Indeterminate	0.1649	8	Male	86.8	Other	Solid	No	Current/Former	No	Benign	Yes	No	No	No	No
Registry	0.1719	Indeterminate	0.1719	11	Male	58.27	Upper	Solid	No	Current/Former	No	Benign	Yes	No	No	No	No
Registry	0.2586	Indeterminate	0.2586	16	Female	75.29	Other	Solid	No	Current/Former	No	Benign	No	No	No	No	No
Registry	0.1744	Indeterminate	0.1744	9	Female	65.22	Upper	Other	No	Current/Former	No	Benign	Yes	No	No	No	No
Registry	0.0717	Likely Benign	0.00523864	9	Female	59.54	Other	Solid	No	Current/Former	No	Benign	Yes	No	No	No	No
Registry	0.1896	Indeterminate	0.1896	9	Male	67.84	Upper	Solid	No	Current/Former	No	Benign	Yes	No	No	No	No
Registry	0.1944	Indeterminate	0.1944	8	Female	71.89	Upper	Solid	No	Current/Former	No	Cancer	No	Yes	Yes	No	No
Registry	0.1618	Likely Benign	0.0129903	23	Female	57.61	Other	Other	No	Never Smoker	No	Cancer	No	Yes	Yes	Yes	Yes
Registry	0.1174	Likely Benign	0.00898776	10	Female	70.18	Other	Solid	No	Current/Former	No	Benign	Yes	No	No	No	No
Registry	0.2362	Indeterminate	0.2362	9.4	Female	73.66	Upper	Other	No	Current/Former	No	Benign	Yes	No	No	No	No
Registry	0.0859	Likely Benign	0.0063664	8	Male	67.82	Other	Solid	No	Current/Former	No	Benign	Yes	No	No	No	No
Registry	0.4641	Indeterminate	0.4641	12	Female	77.54	Upper	Other	No	Never Smoker	Yes	Benign	Yes	No	No	No	No
Registry	0.17	Indeterminate	0.17	11	Female	57.92	Upper	Solid	No	Current/Former	No	Benign	Yes	No	No	No	No
Registry	0.1049	Likely Benign	0.00792713	10	Female	66.95	Other	Solid	No	Current/Former	No	Benign	Yes	No	No	No	No
Registry	0.1805	Indeterminate	0.1805	16	Female	63.54	Other	Solid	No	Current/Former	No	Benign	Yes	No	No	No	No
Registry	0.1829	Indeterminate	0.1829	15	Female	67.4	Upper	Solid	No	Never Smoker	No	Benign	Yes	No	No	No	No
Registry	0.4931	Indeterminate	0.4931	25	Female	72.39	Upper	Other	No	Never Smoker	No	Cancer	No	Yes	Yes	No	No
Registry	0.2309	Indeterminate	0.2309	10	Male	70.96	Upper	Solid	No	Current/Former	No	Benign	Yes	No	No	No	No
Registry	0.4417	Indeterminate	0.4417	11	Male	65.86	Upper	Solid	Yes	Current/Former	No	Benign	No	Yes	Yes	No	No
Registry	0.1259	Likely Benign	0.00972498	13	Male	62.43	Other	Solid	No	Current/Former	No	Benign	Yes	No	No	No	No
Registry	0.1039	Likely Benign	0.00784346	8	Male	73.2	Other	Solid	No	Current/Former	No	Benign	Yes	No	No	No	No
Registry	0.0773	Likely Benign	0.00567955	9	Female	61.63	Other	Solid	No	Current/Former	No	Benign	Yes	No	No	No	No
Registry	0.3587	Likely Benign	0.0367354	12	Female	80.35	Upper	Solid	No	Current/Former	No	Cancer	Yes	No	No	No	No
Registry	0.0617	Likely Benign	0.00446343	8	Female	78.91	Other	Other	No	Never Smoker	No	Benign	Yes	No	No	No	No
Registry	0.3287	Indeterminate	0.3287	17	Male	60.66	Upper	Other	No	Current/Former	No	Benign	Yes	No	No	No	No
Registry	0.0806	Likely Benign	0.0059417	9	Female	62.78	Other	Solid	No	Current/Former	No	Benign	Yes	No	No	No	No
Registry	0.2311	Indeterminate	0.2311	11	Male	67.73	Upper	Solid	No	Current/Former	No	Cancer	No	Yes	Yes	No	No
Registry	0.2429	Indeterminate	0.2429	9	Female	75.91	Upper	Other	No	Current/Former	No	Benign	Yes	No	No	No	No
Registry	0.2017	Likely Benign	0.0169352	16	Male	67.24	Upper	Other	No	Never Smoker	No	Benign	Yes	No	No	No	No
Registry	0.1272	Likely Benign	0.0098389	12	Male	66.01	Other	Solid	No	Current/Former	No	Benign	Yes	No	No	No	No
Registry	0.2642	Indeterminate	0.2642	9	Female	78.79	Upper	Solid	No	Current/Former	No	Cancer	Yes	No	No	No	No
Registry	0.1753	Indeterminate	0.1753	8	Male	68.65	Upper	Other	No	Current/Former	No	Benign	Yes	No	No	No	No
Registry	0.1552	Indeterminate	0.1552	10	Male	58.4	Upper	Solid	No	Current/Former	No	Benign	Yes	No	No	No	No
Registry	0.1541	Indeterminate	0.1541	16	Male	58.69	Other	Solid	No	Current/Former	No	Benign	Yes	No	No	No	No
Registry	0.2975	Indeterminate	0.2975	13	Male	69.98	Upper	Other	No	Current/Former	No	Benign	Yes	No	No	No	No
Registry	0.4392	Likely Benign	0.0506909	19	Male	66.16	Upper	Solid	No	Current/Former	No	Benign	Yes	No	No	No	No
Registry	0.4218	Indeterminate	0.4218	21	Male	77.87	Other	Solid	No	Current/Former	No	Cancer	No	Yes	Yes	No	No
Registry	0.0998	Likely Benign	0.00750222	8	Male	72.03	Other	Other	No	Current/Former	No	Benign	Yes	No	No	No	No
Registry	0.1577	Indeterminate	0.1577	15	Male	62.84	Upper	Other	No	Never Smoker	No	Benign	Yes	No	No	No	No
Registry	0.459	Indeterminate	0.459	14	Male	70.3	Other	Solid	No	Current/Former	Yes	Cancer	No	Yes	Yes	No	No
Registry	0.1797	Indeterminate	0.1797	9	Male	66.16	Upper	Other	No	Current/Former	No	Benign	Yes	No	No	No	No
Registry	0.1664	Indeterminate	0.1664	12	Male	74.06	Other	Other	No	Current/Former	No	Benign	Yes	No	No	No	No
Registry	0.0993	Likely Benign	0.0074608	9	Male	68.64	Other	Other	No	Current/Former	No	Benign	Yes	No	No	No	No
Registry	0.3485	Indeterminate	0.3485	17	Female	62.92	Upper	Other	No	Current/Former	No	Cancer	No	Yes	Yes	No	No
Registry	0.4313	Likely Benign	0.0491665	10	Male	68.04	Upper	Other	Yes	Current/Former	No	Benign	Yes	No	No	No	No
Registry	0.1102	Likely Benign	0.00837348	13	Female	58.58	Other	Solid	No	Current/Former	No	Benign	Yes	No	No	No	No
Registry	0.2003	Likely Benign	0.0167907	15	Male	90.32	Other	Solid	No	Never Smoker	No	Benign	Yes	No	No	No	No
Registry	0.1814	Likely Benign	0.0148841	9.1	Female	66.13	Upper	Solid	No	Current/Former	No	Benign	Yes	No	No	No	No
Registry	0.1738	Indeterminate	0.1738	8.5	Male	86.79	Other	Other	No	Current/Former	No	Benign	Yes	No	No	No	No
Registry	0.1598	Indeterminate	0.1598	15	Female	63.04	Other	Solid	No	Current/Former	No	Benign	Yes	No	No	No	No
Registry	0.2918	Indeterminate	0.2918	15	Female	83.01	Other	Other	No	Never Smoker	No	Cancer	No	Yes	Yes	No	No
Registry	0.2018	Indeterminate	0.2018	13	Female	56.79	Upper	Solid	No	Current/Former	No	Benign	Yes	No	No	No	No
Registry	0.2727	Indeterminate	0.2727	24	Male	71.32	Other	Other	No	Never Smoker	No	Benign	Yes	No	No	No	No
Registry	0.2197	Likely Benign	0.0188356	15.4	Female	71.76	Other	Other	No	Current/Former	No	Benign	Yes	No	No	No	No
Registry	0.1007	Likely Benign	0.00757688	12.6	Male	57.31	Other	Solid	No	Current/Former	No	Benign	Yes	No	No	No	No
Registry	0.1422	Indeterminate	0.1422	9	Female	59.03	Upper	Solid	No	Current/Former	No	Cancer	No	Yes	Yes	No	No
Registry	0.1619	Indeterminate	0.1619	16	Female	60.18	Other	Other	No	Current/Former	No	Benign	Yes	No	No	No	No
Registry	0.4866	Indeterminate	0.4866	19	Female	71.03	Upper	Other	No	Current/Former	No	Cancer	Yes	No	No	No	No
Registry	0.104	Likely Benign	0.00785182	11	Male	63.64	Upper	Solid	No	Never Smoker	No	Cancer	No	Yes	No	Yes	No
Registry	0.1106	Likely Benign	0.00840736	11	Male	65.22	Other	Other	No	Current/Former	No	Benign	Yes	No	No	No	No
Registry	0.04	Likely Benign	0.00283286	8	Female	67.1	Other	Solid	No	Never Smoker	No	Benign	Yes	No	No	No	No
Registry	0.226	Indeterminate	0.226	12	Male	63.73	Upper	Solid	No	Current/Former	No	Benign	Yes	No	No	No	No
Registry	0.0683	Likely Benign	0.00497334	8	Female	61.48	Other	Solid	No	Current/Former	No	Benign	Yes	No	No	No	No
Registry	0.135	Indeterminate	0.135	11	Female	71.01	Other	Solid	No	Current/Former	No	Benign	Yes	No	No	No	No
Registry	0.0606	Likely Benign	0.0043791	13	Male	42.09	Upper	Solid	No	Never Smoker	No	Benign	No	Yes	Yes	No	No
Registry	0.3857	Indeterminate	0.3857	8	Male	69.73	Upper	Solid	Yes	Current/Former	No	Benign	Yes	No	No	No	No
Registry	0.4974	Indeterminate	0.4974	10	Female	74.85	Upper	Solid	Yes	Current/Former	No	Benign	Yes	No	No	No	No
Registry	0.4754	Indeterminate	0.4754	9	Male	75.85	Upper	Solid	Yes	Current/Former	No	Benign	Yes	No	No	No	No
Registry	0.1776	Indeterminate	0.1776	13	Male	72.81	Other	Solid	No	Current/Former	No	Benign	Yes	No	No	No	No
Registry	0.2695	Indeterminate	0.2695	10	Male	76.22	Upper	Solid	No	Current/Former	No	Benign	No	No	No	No	No
Registry	0.0677	Likely Benign	0.0049267	9	Male	57.95	Other	Solid	No	Current/Former	No	Benign	Yes	No	No	No	No
Registry	0.2972	Indeterminate	0.2972	14	Female	60.12	Other	Solid	Yes	Current/Former	No	Cancer	Yes	No	No	No	No
Registry	0.11	Likely Benign	0.00835654	11	Male	65.05	Other	Solid	No	Current/Former	No	Benign	No	Yes	Yes	No	No
Registry	0.1254	Likely Benign	0.00968125	12	Male	65.59	Other	Solid	No	Current/Former	No	Benign	Yes	No	No	No	No
Registry	0.3475	Indeterminate	0.3475	13	Female	75.85	Upper	Solid	No	Current/Former	No	Benign	Yes	No	No	No	No
Registry	0.1611	Indeterminate	0.1611	9	Female	62.78	Upper	Solid	No	Current/Former	No	Benign	Yes	No	No	No	No
Registry	0.0641	Likely Benign	0.00464808	8	Male	59.74	Other	Other	No	Current/Former	No	Benign	Yes	No	No	No	No
Registry	0.0356	Likely Benign	0.00251055	9	Female	60.9	Other	Other	No	Never Smoker	No	Benign	Yes	No	No	No	No
Registry	0.1658	Indeterminate	0.1658	10	Male	60.41	Upper	Solid	No	Current/Former	No	Cancer	No	Yes	Yes	No	No
Registry	0.0924	Likely Benign	0.00689353	18	Female	63.53	Upper	Other	No	Never Smoker	No	Benign	Yes	No	No	No	No
Registry	0.14	Indeterminate	0.14	8	Female	61.82	Upper	Other	No	Current/Former	No	Benign	Yes	No	No	No	No
Registry	0.0771	Likely Benign	0.00566372	13	Female	48.71	Upper	Solid	No	Never Smoker	No	Benign	Yes	No	No	No	No
Registry	0.1935	Indeterminate	0.1935	17	Female	62.46	Other	Solid	No	Current/Former	No	Benign	Yes	No	No	No	No
Registry	0.1124	Likely Benign	0.0085602	8	Male	75.44	Other	Other	No	Current/Former	No	Benign	Yes	No	No	No	No
Registry	0.1905	Indeterminate	0.1905	17	Male	61.97	Other	Solid	No	Current/Former	No	Benign	Yes	No	No	No	No
Registry	0.0844	Likely Benign	0.00624574	8	Female	67.34	Other	Other	No	Current/Former	No	Benign	Yes	No	No	No	No
Registry	0.2548	Indeterminate	0.2548	12	Male	87.82	Other	Solid	No	Current/Former	No	Cancer	No	Yes	Yes	No	No
Registry	0.2117	Indeterminate	0.2117	14	Female	75.12	Other	Other	No	Current/Former	No	Benign	Yes	No	No	No	No
Registry	0.1017	Likely Benign	0.00766	9	Male	69.33	Other	Other	No	Current/Former	No	Benign	Yes	No	No	No	No
Registry	0.2944	Indeterminate	0.2944	19	Female	70.1	Other	Other	No	Current/Former	No	Benign	Yes	No	No	No	No
Registry	0.3545	Indeterminate	0.3545	12	Female	79.89	Upper	Other	No	Current/Former	No	Benign	Yes	No	No	No	No
Registry	0.134	Indeterminate	0.134	15	Female	57.76	Other	Solid	No	Current/Former	No	Cancer	No	Yes	No	Yes	No
Registry	0.4511	Indeterminate	0.4511	11	Female	66.84	Upper	Other	Yes	Current/Former	No	Benign	Yes	No	No	No	No
Registry	0.07	Likely Benign	0.00510576	10	Female	57.34	Other	Solid	No	Current/Former	No	Benign	Yes	No	No	No	No
Registry	0.1913	Indeterminate	0.1913	10	Female	64.87	Upper	Solid	No	Current/Former	No	Benign	Yes	No	No	No	No
Registry	0.2767	Indeterminate	0.2767	12	Male	64.07	Other	Solid	Yes	Current/Former	No	Benign	No	No	No	No	No
Registry	0.048	Likely Benign	0.00342596	8	Female	72.15	Other	Other	No	Never Smoker	No	Benign	Yes	No	No	No	No
Registry	0.1866	Indeterminate	0.1866	16	Female	64.57	Other	Solid	No	Current/Former	No	Benign	Yes	No	No	No	No
Registry	0.1622	Indeterminate	0.1622	8.5	Female	84.68	Other	Solid	No	Current/Former	No	Benign	Yes	No	No	No	No
Registry	0.1927	Indeterminate	0.1927	16	Male	85.84	Other	Solid	No	Never Smoker	No	Benign	Yes	No	No	No	No
Registry	0.2846	Indeterminate	0.2846	23	Female	76.1	Other	Solid	No	Never Smoker	No	Benign	Yes	No	No	No	No
Registry	0.1125	Likely Benign	0.00856871	18	Male	63.15	Other	Solid	No	Never Smoker	No	Benign	Yes	No	No	No	No
Registry	0.4739	Indeterminate	0.4739	22	Male	59.96	Upper	Solid	No	Current/Former	No	Benign	Yes	No	No	No	No
Registry	0.4909	Indeterminate	0.4909	14	Female	61.15	Upper	Solid	Yes	Current/Former	No	Benign	Yes	No	No	No	No
Registry	0.2449	Indeterminate	0.2449	16	Female	73.43	Other	Solid	No	Current/Former	No	Benign	Yes	No	No	No	No
Registry	0.4216	Indeterminate	0.4216	18	Female	67.57	Upper	Other	No	Current/Former	No	Benign	Yes	No	No	No	No
Registry	0.157	Indeterminate	0.157	11	Male	69.16	Other	Solid	Yes	Never Smoker	No	Benign	Yes	No	No	No	No
Registry	0.2033	Indeterminate	0.2033	16	Male	67.3	Other	Solid	No	Current/Former	No	Benign	No	No	No	No	No
Registry	0.272	Indeterminate	0.272	15	Male	60.26	Upper	Solid	No	Current/Former	No	Benign	Yes	No	No	No	No
Registry	0.4132	Indeterminate	0.4132	20	Female	53.8	Upper	Solid	Yes	Never Smoker	No	Benign	Yes	No	No	No	No
Registry	0.4446	Indeterminate	0.4446	22	Male	70.61	Other	Solid	Yes	Never Smoker	No	Benign	Yes	No	No	No	No
Registry	0.0676	Likely Benign	0.00491894	10	Male	54.85	Upper	Solid	No	Never Smoker	No	Benign	No	No	No	No	No
Registry	0.4527	Indeterminate	0.4527	8.5	Female	75.15	Upper	Other	Yes	Current/Former	No	Benign	Yes	No	No	No	No
Registry	0.1948	Indeterminate	0.1948	9	Male	42.08	Upper	Solid	Yes	Current/Former	No	Benign	Yes	No	No	No	No
Registry	0.3083	Indeterminate	0.3083	17	Male	78.31	Other	Solid	No	Current/Former	No	Cancer	Yes	No	No	No	No
Registry	0.2554	Likely Benign	0.0228521	12	Male	61.28	Other	Solid	Yes	Current/Former	No	Benign	Yes	No	No	No	No
Registry	0.2504	Likely Benign	0.0222686	12	Male	60.6	Other	Solid	Yes	Current/Former	No	Benign	Yes	No	No	No	No
Registry	0.3202	Indeterminate	0.3202	9	Male	59.12	Upper	Solid	Yes	Current/Former	No	Benign	Yes	No	No	No	No
Registry	0.146	Indeterminate	0.146	8	Female	63.06	Upper	Other	No	Current/Former	No	Benign	Yes	No	No	No	No
Registry	0.0981	Likely Benign	0.00736157	11	Female	61.78	Other	Other	No	Current/Former	No	Benign	Yes	No	No	No	No
Registry	0.0731	Likely Benign	0.0053484	13	Male	67.3	Other	Solid	No	Never Smoker	No	Benign	Yes	No	No	No	No
Registry	0.3957	Indeterminate	0.3957	17	Male	61.52	Other	Solid	Yes	Current/Former	No	Benign	Yes	No	No	No	No
Registry	0.1906	Indeterminate	0.1906	9	Male	68.01	Upper	Solid	No	Current/Former	No	Cancer	No	Yes	Yes	No	No
Registry	0.1698	Indeterminate	0.1698	12	Female	54.62	Upper	Solid	No	Current/Former	No	Benign	Yes	No	No	No	No
Registry	0.4061	Indeterminate	0.4061	22	Female	73.16	Upper	Solid	No	Never Smoker	No	Benign	Yes	No	No	No	No
Registry	0.1252	Likely Benign	0.00966377	17	Female	69.51	Other	Solid	No	Never Smoker	No	Benign	Yes	No	No	No	No
Registry	0.0849	Likely Benign	0.00628592	11	Female	57.72	Other	Solid	No	Current/Former	No	Benign	Yes	No	No	No	No
Registry	0.3551	Indeterminate	0.3551	17	Female	63.66	Upper	Solid	No	Current/Former	No	Benign	Yes	No	No	No	No
Registry	0.0943	Likely Benign	0.00704894	20	Female	51.58	Other	Solid	No	Never Smoker	No	Benign	Yes	No	No	No	No
Registry	0.2013	Indeterminate	0.2013	11	Female	63.22	Upper	Solid	No	Current/Former	No	Cancer	Yes	No	No	No	No
Registry	0.1158	Likely Benign	0.00885046	8	Female	56.26	Upper	Solid	No	Current/Former	No	Benign	Yes	No	No	No	No
Registry	0.1587	Indeterminate	0.1587	8	Female	65.59	Upper	Other	No	Current/Former	No	Cancer	Yes	No	No	No	No
Registry	0.1197	Likely Benign	0.00918595	8	Female	77.26	Other	Other	No	Current/Former	No	Benign	Yes	No	No	No	No
Registry	0.2808	Indeterminate	0.2808	8	Female	57.58	Upper	Solid	Yes	Current/Former	No	Benign	Yes	No	No	No	No
Registry	0.346	Indeterminate	0.346	25	Female	56.62	Other	Solid	No	Current/Former	No	Benign	Yes	No	No	No	No
Registry	0.082	Likely Benign	0.00605345	11.2	Female	76.32	Other	Other	No	Never Smoker	No	Benign	Yes	No	No	No	No
Registry	0.3572	Indeterminate	0.3572	12	Female	53.57	Upper	Solid	Yes	Current/Former	No	Benign	Yes	No	No	No	No
Registry	0.0301	Likely Benign	0.00211149	10	Male	53.25	Other	Solid	No	Never Smoker	No	Benign	Yes	No	No	No	No
Registry	0.033	Likely Benign	0.00232138	8	Female	41.95	Other	Solid	No	Current/Former	No	Benign	Yes	No	No	No	No
Registry	0.1851	Indeterminate	0.1851	17	Male	61.07	Other	Other	No	Current/Former	No	Benign	Yes	No	No	No	No
Registry	0.2465	Indeterminate	0.2465	15	Male	76.91	Other	Solid	No	Current/Former	No	Benign	Yes	No	No	No	No
Registry	0.1913	Indeterminate	0.1913	10	Female	64.87	Upper	Solid	No	Current/Former	No	Benign	Yes	No	No	No	No
Registry	0.2333	Indeterminate	0.2333	11	Male	68.04	Upper	Solid	No	Current/Former	No	Cancer	Yes	No	No	No	No
Registry	0.1177	Likely Benign	0.00901356	8	Female	56.74	Upper	Solid	No	Current/Former	No	Benign	Yes	No	No	No	No
Registry	0.1395	Indeterminate	0.1395	11	Male	71.99	Other	Solid	No	Current/Former	No	Benign	Yes	No	No	No	No
Registry	0.1556	Indeterminate	0.1556	8	Female	58.42	Other	Solid	Yes	Current/Former	No	Benign	Yes	No	No	No	No
Registry	0.1591	Indeterminate	0.1591	10	Male	59.15	Upper	Other	No	Current/Former	No	Cancer	Yes	No	No	No	No
Registry	0.3261	Indeterminate	0.3261	8	Male	63.07	Upper	Solid	Yes	Current/Former	No	Benign	Yes	No	No	No	No
Registry	0.1497	Likely Benign	0.0118614	11	Female	74.1	Other	Other	No	Current/Former	No	Benign	Yes	No	No	No	No
Registry	0.1824	Indeterminate	0.1824	17	Female	60.61	Other	Solid	No	Current/Former	No	Benign	Yes	No	No	No	No
Registry	0.2758	Likely Benign	0.0253088	8	Female	69.37	Other	Solid	No	Current/Former	Yes	Benign	No	Yes	Yes	No	No
Registry	0.4133	Indeterminate	0.4133	18	Female	86.75	Other	Other	No	Current/Former	No	Benign	Yes	No	No	No	No
Registry	0.129	Likely Benign	0.00999716	12	Male	66.42	Other	Solid	No	Current/Former	No	Benign	Yes	No	No	No	No
Registry	0.1961	Likely Benign	0.0163599	8	Female	57.97	Other	Solid	No	Current/Former	Yes	Benign	Yes	No	No	No	No
Registry	0.2252	Likely Benign	0.0194323	15	Female	73.88	Other	Other	No	Current/Former	No	Benign	Yes	No	No	No	No
Registry	0.113	Likely Benign	0.00861127	12	Female	62.47	Other	Other	No	Current/Former	No	Benign	Yes	No	No	No	No
Registry	0.109	Likely Benign	0.00827199	10	Male	68.25	Upper	Other	No	Never Smoker	No	Benign	Yes	No	No	No	No
Registry	0.4707	Indeterminate	0.4707	10	Male	72.11	Upper	Solid	Yes	Current/Former	No	Cancer	No	Yes	Yes	Yes	Yes
Registry	0.4193	Indeterminate	0.4193	20.58	Female	78.97	Other	Solid	No	Current/Former	No	Cancer	No	Yes	Yes	No	No
Registry	0.1319	Indeterminate	0.1319	22	Female	54.74	Other	Solid	No	Never Smoker	No	Benign	Yes	No	No	No	No
Registry	0.3429	Indeterminate	0.3429	10	Female	58.48	Upper	Solid	Yes	Current/Former	No	Benign	Yes	No	No	No	No
Registry	0.3855	Indeterminate	0.3855	17	Female	67	Upper	Solid	No	Current/Former	No	Benign	Yes	No	No	No	No
Registry	0.1986	Indeterminate	0.1986	16	Female	66.55	Other	Solid	No	Current/Former	No	Benign	Yes	No	No	No	No
Registry	0.2495	Indeterminate	0.2495	16	Female	54.01	Upper	Solid	No	Current/Former	No	Benign	No	Yes	Yes	No	No
Registry	0.1417	Likely Benign	0.0111311	13	Male	65.93	Other	Solid	No	Current/Former	No	Benign	Yes	No	No	No	No
Registry	0.1984	Indeterminate	0.1984	21	Male	50.22	Other	Solid	No	Current/Former	No	Benign	No	Yes	Yes	No	No
Registry	0.3469	Indeterminate	0.3469	20	Male	73.02	Other	Solid	No	Current/Former	No	Benign	Yes	No	No	No	No
Registry	0.2364	Indeterminate	0.2364	15	Female	55.45	Upper	Solid	No	Current/Former	No	Benign	Yes	No	No	No	No
Registry	0.328	Indeterminate	0.328	11	Female	73.56	Other	Solid	Yes	Current/Former	No	Cancer	No	Yes	Yes	No	No
Registry	0.1606	Indeterminate	0.1606	11.1	Male	75.9	Other	Solid	No	Current/Former	No	Cancer	No	Yes	Yes	No	No
Registry	0.0482	Likely Benign	0.00344091	8	Female	72.22	Other	Other	No	Never Smoker	No	Cancer	Yes	No	No	No	No
Registry	0.4071	Indeterminate	0.4071	8	Female	72.01	Upper	Solid	Yes	Current/Former	No	Cancer	No	Yes	Yes	No	No
Registry	0.1404	Indeterminate	0.1404	13	Female	65.66	Other	Other	No	Current/Former	No	Benign	Yes	No	No	No	No
Registry	0.1682	Indeterminate	0.1682	11	Female	64.93	Other	Solid	Yes	Current/Former	No	Cancer	No	Yes	Yes	No	No
Registry	0.4445	Indeterminate	0.4445	25	Male	67.2	Other	Other	No	Current/Former	No	Benign	Yes	No	No	No	No
Registry	0.0812	Likely Benign	0.00598955	8	Male	66.24	Other	Other	No	Current/Former	No	Benign	Yes	No	No	No	No
Registry	0.3611	Indeterminate	0.3611	23	Male	64.82	Other	Solid	No	Current/Former	No	Benign	Yes	No	No	No	No
Registry	0.4065	Likely Benign	0.0446156	10	Male	65.43	Upper	Solid	Yes	Current/Former	No	Benign	Yes	No	No	No	No
Registry	0.3055	Indeterminate	0.3055	15	Female	64.44	Upper	Other	No	Current/Former	No	Benign	Yes	No	No	No	No
ChartReview	0.1621	Not Tested	NA	10	Male	59.71	Upper	Solid	No	Current/Former	No	Benign	Yes	No	No	No	No
ChartReview	0.166	Not Tested	NA	10	Female	60.45	Upper	Other	No	Current/Former	No	Benign	Yes	No	No	No	No
ChartReview	0.1015	Not Tested	NA	14	Female	73.22	Other	Other	No	Never Smoker	No	Benign	Yes	No	No	No	No
ChartReview	0.3646	Not Tested	NA	20	Female	74.98	Other	Other	No	Current/Former	No	Benign	Yes	No	No	No	No
ChartReview	0.1236	Not Tested	NA	8.4	Male	76.89	Other	Solid	No	Current/Former	No	Benign	Yes	No	No	No	No
ChartReview	0.1562	Not Tested	NA	9	Female	61.84	Upper	Solid	No	Current/Former	No	Benign	Yes	No	No	No	No
ChartReview	0.1121	Not Tested	NA	10	Female	68.86	Other	Solid	No	Current/Former	No	Cancer	Yes	No	No	No	No
ChartReview	0.2447	Not Tested	NA	8	Male	73.06	Upper	Solid	Yes	Never Smoker	No	Benign	Yes	No	No	No	No
ChartReview	0.0379	Not Tested	NA	8	Female	65.83	Other	Solid	No	Never Smoker	No	Benign	Yes	No	No	No	No
ChartReview	0.2212	Not Tested	NA	12	Male	63.03	Upper	Solid	No	Current/Former	No	Cancer	No	Yes	Yes	No	No
ChartReview	0.1147	Not Tested	NA	10	Female	69.5	Other	Solid	No	Current/Former	No	Benign	No	Yes	Yes	No	No
ChartReview	0.2978	Not Tested	NA	9	Female	76.48	Other	Other	Yes	Current/Former	No	Benign	Yes	No	No	No	No
ChartReview	0.2158	Not Tested	NA	8	Male	75.26	Upper	Solid	No	Current/Former	No	Benign	Yes	No	No	No	No
ChartReview	0.1015	Not Tested	NA	16.9	Female	63.77	Other	Solid	No	Never Smoker	No	Cancer	No	Yes	Yes	No	No
ChartReview	0.0846	Not Tested	NA	10	Male	60.89	Other	Solid	No	Current/Former	No	Benign	No	No	No	No	No
ChartReview	0.2168	Not Tested	NA	17	Female	66.13	Other	Solid	No	Current/Former	No	Cancer	No	Yes	Yes	No	No
ChartReview	0.4848	Not Tested	NA	19	Female	70.85	Upper	Solid	No	Current/Former	No	Cancer	No	Yes	Yes	No	No
ChartReview	0.4117	Not Tested	NA	8	Female	72.5	Upper	Solid	Yes	Current/Former	No	Benign	Yes	No	No	No	No
ChartReview	0.235	Not Tested	NA	9.2	Female	74.15	Upper	Other	No	Current/Former	No	Benign	Yes	No	No	No	No
ChartReview	0.1348	Not Tested	NA	8	Male	60.7	Upper	Solid	No	Current/Former	No	Benign	Yes	No	No	No	No
ChartReview	0.2123	Not Tested	NA	13	Male	78.48	Other	Other	No	Current/Former	No	Benign	Yes	No	No	No	No
ChartReview	0.2239	Not Tested	NA	11	Female	66.68	Upper	Other	No	Current/Former	No	Benign	Yes	No	No	No	No
ChartReview	0.2421	Not Tested	NA	9	Male	81.86	Other	Other	No	Never Smoker	Yes	Benign	Yes	No	No	No	No
ChartReview	0.3488	Not Tested	NA	10	Female	59.15	Upper	Other	Yes	Current/Former	No	Benign	Yes	No	No	No	No
ChartReview	0.1618	Not Tested	NA	11	Female	76.66	Upper	Solid	No	Never Smoker	No	Benign	Yes	No	No	No	No
ChartReview	0.0691	Not Tested	NA	9	Male	58.52	Other	Solid	No	Current/Former	No	Benign	Yes	No	No	No	No
ChartReview	0.187	Not Tested	NA	17	Male	61.38	Other	Solid	No	Current/Former	No	Cancer	No	Yes	Yes	No	No
ChartReview	0.2671	Not Tested	NA	12	Female	69.39	Upper	Solid	No	Current/Former	No	Cancer	No	Yes	Yes	No	No
ChartReview	0.3478	Not Tested	NA	15	Female	69.36	Upper	Solid	No	Current/Former	No	Cancer	No	Yes	Yes	No	No
ChartReview	0.2192	Not Tested	NA	12	Male	62.72	Upper	Solid	No	Current/Former	No	Benign	Yes	No	No	No	No
ChartReview	0.1285	Not Tested	NA	11.3	Male	68.59	Other	Solid	No	Current/Former	No	Benign	Yes	No	No	No	No
ChartReview	0.4669	Not Tested	NA	15.7	Male	73.2	Other	Solid	Yes	Current/Former	No	Benign	No	No	No	No	No
ChartReview	0.1731	Not Tested	NA	8.7	Male	65.97	Upper	Solid	No	Current/Former	No	Benign	Yes	No	No	No	No
ChartReview	0.1477	Not Tested	NA	8.5	Female	61.79	Upper	Solid	No	Current/Former	No	Benign	Yes	No	No	No	No
ChartReview	0.0705	Not Tested	NA	8.9	Female	59.39	Other	Solid	No	Current/Former	No	Benign	No	Yes	No	Yes	No
ChartReview	0.1049	Not Tested	NA	9.5	Female	68.56	Other	Solid	No	Current/Former	No	Benign	Yes	No	No	No	No
ChartReview	0.2333	Not Tested	NA	9	Female	67.99	Other	Solid	Yes	Current/Former	No	Benign	Yes	No	No	No	No
ChartReview	0.2576	Not Tested	NA	9.6	Male	75.97	Upper	Solid	No	Current/Former	No	Benign	No	Yes	Yes	No	No
ChartReview	0.2719	Not Tested	NA	12	Female	70.02	Upper	Solid	No	Current/Former	No	Benign	No	Yes	Yes	No	No
ChartReview	0.2963	Not Tested	NA	22	Female	60.56	Other	Solid	No	Current/Former	No	Benign	No	Yes	Yes	No	No
ChartReview	0.2229	Not Tested	NA	20	Male	57.26	Other	Solid	No	Current/Former	No	Benign	No	Yes	No	Yes	No
ChartReview	0.1712	Not Tested	NA	12	Female	75.12	Upper	Solid	No	Never Smoker	No	Benign	No	Yes	Yes	No	No
ChartReview	0.3185	Not Tested	NA	11	Male	72.45	Other	Solid	Yes	Current/Former	No	Benign	No	Yes	Yes	Yes	Yes
ChartReview	0.089	Not Tested	NA	10	Male	62.3	Other	Solid	No	Current/Former	No	Cancer	No	No	No	No	No
ChartReview	0.1086	Not Tested	NA	10	Male	67.93	Other	Solid	No	Current/Former	No	Benign	No	Yes	No	Yes	No
ChartReview	0.3277	Not Tested	NA	19	Female	50.22	Upper	Solid	Yes	Current/Former	No	Cancer	No	Yes	No	Yes	No
ChartReview	0.4955	Not Tested	NA	14	Male	61.63	Upper	Solid	Yes	Current/Former	No	Cancer	No	Yes	Yes	No	No
ChartReview	0.2093	Not Tested	NA	13	Female	71.64	Other	Solid	Yes	Never Smoker	No	Benign	No	Yes	Yes	No	No
ChartReview	0.2523	Not Tested	NA	13	Female	64.18	Upper	Solid	No	Current/Former	No	Cancer	No	Yes	No	Yes	No
ChartReview	0.1737	Not Tested	NA	10	Female	55.27	Other	Solid	Yes	Current/Former	No	Cancer	Yes	No	No	No	No
ChartReview	0.196	Not Tested	NA	11	Female	82.41	Other	Solid	No	Current/Former	No	Cancer	No	Yes	Yes	No	No
ChartReview	0.1891	Not Tested	NA	15	Female	68.25	Other	Solid	No	Current/Former	No	Benign	Yes	No	No	No	No
ChartReview	0.2201	Not Tested	NA	12	Female	62.86	Upper	Solid	No	Current/Former	No	Benign	Yes	No	No	No	No
ChartReview	0.3866	Not Tested	NA	15	Male	67.06	Other	Solid	Yes	Current/Former	No	Benign	Yes	No	No	No	No
ChartReview	0.2588	Not Tested	NA	12	Female	61.94	Upper	Solid	Yes	Never Smoker	No	Benign	Yes	No	No	No	No
ChartReview	0.1445	Not Tested	NA	19	Female	47.16	Upper	Solid	No	Never Smoker	No	Benign	Yes	No	No	No	No
ChartReview	0.0703	Not Tested	NA	9	Female	79.26	Other	Solid	No	Never Smoker	No	Benign	Yes	No	No	No	No
ChartReview	0.1282	Not Tested	NA	10	Male	52.71	Upper	Solid	No	Current/Former	No	Benign	Yes	No	No	No	No
ChartReview	0.1682	Not Tested	NA	15	Male	58.24	Other	Solid	Yes	Never Smoker	No	Benign	Yes	No	No	No	No
ChartReview	0.1081	Not Tested	NA	8	Female	74.33	Other	Solid	No	Current/Former	No	Benign	Yes	No	No	No	No
ChartReview	0.1713	Not Tested	NA	8	Female	67.93	Upper	Solid	No	Current/Former	No	Benign	Yes	No	No	No	No
ChartReview	0.1471	Not Tested	NA	14	Male	63.79	Other	Solid	No	Current/Former	No	Benign	Yes	No	No	No	No
ChartReview	0.4818	Not Tested	NA	20	Female	67.29	Upper	Solid	No	Current/Former	No	Benign	No	No	No	No	No
ChartReview	0.1277	Not Tested	NA	15	Male	56.55	Upper	Solid	No	Never Smoker	No	Benign	Yes	No	No	No	No
ChartReview	0.0279	Not Tested	NA	11	Female	47.96	Other	Solid	No	Never Smoker	No	Benign	Yes	No	No	No	No
ChartReview	0.3961	Not Tested	NA	17	Male	68.14	Upper	Other	No	Current/Former	No	Benign	No	Yes	Yes	No	No
ChartReview	0.1801	Not Tested	NA	11	Female	59.71	Upper	Solid	No	Current/Former	No	Benign	Yes	No	No	No	No
ChartReview	0.2963	Not Tested	NA	10	Male	79.61	Upper	Solid	No	Current/Former	No	Benign	Yes	No	No	No	No
ChartReview	0.025	Not Tested	NA	10	Female	48.36	Other	Other	No	Never Smoker	No	Benign	Yes	No	No	No	No
ChartReview	0.1201	Not Tested	NA	13	Male	54.7	Other	Solid	Yes	Never Smoker	No	Benign	Yes	No	No	No	No
ChartReview	0.2613	Not Tested	NA	26	Male	63.31	Other	Solid	No	Never Smoker	No	Benign	No	Yes	Yes	No	No
ChartReview	0.1631	Not Tested	NA	15	Male	63.87	Upper	Other	No	Never Smoker	No	Benign	No	Yes	Yes	No	No
ChartReview	0.4232	Not Tested	NA	25	Female	85.23	Other	Other	No	Never Smoker	No	Benign	No	Yes	Yes	No	No
ChartReview	0.3683	Not Tested	NA	14	Female	68.53	Upper	Solid	Yes	Never Smoker	No	Cancer	No	Yes	Yes	No	No
ChartReview	0.2541	Not Tested	NA	16	Female	74.69	Other	Solid	No	Current/Former	No	Cancer	No	Yes	Yes	Yes	Yes
ChartReview	0.1334	Not Tested	NA	10	Female	53.88	Upper	Solid	No	Current/Former	No	Benign	Yes	No	No	No	No
ChartReview	0.376	Not Tested	NA	12	Female	55.64	Upper	Solid	Yes	Current/Former	No	Benign	No	Yes	Yes	No	No
ChartReview	0.1798	Not Tested	NA	9	Female	66.17	Upper	Solid	No	Current/Former	No	Cancer	No	Yes	Yes	No	No
ChartReview	0.2942	Not Tested	NA	9	Female	82.61	Upper	Solid	No	Current/Former	No	Benign	Yes	No	No	No	No
ChartReview	0.4622	Not Tested	NA	14	Female	58.2	Upper	Solid	Yes	Current/Former	No	Benign	Yes	No	No	No	No
ChartReview	0.1776	Not Tested	NA	12	Male	76.06	Other	Solid	No	Current/Former	No	Benign	Yes	No	No	No	No
ChartReview	0.1514	Not Tested	NA	17	Male	54.89	Other	Other	No	Current/Former	No	Benign	No	Yes	Yes	No	No
ChartReview	0.0968	Not Tested	NA	11	Female	61.41	Other	Other	No	Current/Former	No	Benign	No	Yes	Yes	No	No
ChartReview	0.4253	Not Tested	NA	10	Female	67.42	Upper	Other	Yes	Current/Former	No	Benign	No	Yes	Yes	No	No
ChartReview	0.2072	Not Tested	NA	17	Male	64.65	Other	Other	No	Current/Former	No	Benign	No	Yes	Yes	No	No
ChartReview	0.1854	Not Tested	NA	8	Female	70.4	Upper	Other	No	Current/Former	No	Benign	Yes	No	No	No	No
ChartReview	0.1763	Not Tested	NA	13	Female	52.54	Upper	Other	No	Current/Former	No	Benign	Yes	No	No	No	No
ChartReview	0.0935	Not Tested	NA	12	Female	77.42	Other	Other	No	Never Smoker	No	Benign	No	Yes	Yes	No	No
ChartReview	0.0871	Not Tested	NA	10	Female	61.7	Other	Other	No	Current/Former	No	Benign	Yes	No	No	No	No
ChartReview	0.1324	Not Tested	NA	12	Male	67.19	Other	Other	No	Current/Former	No	Benign	Yes	No	No	No	No
ChartReview	0.4744	Not Tested	NA	17	Female	82.36	Other	Other	No	Never Smoker	Yes	Benign	Yes	No	No	No	No
ChartReview	0.1109	Not Tested	NA	15	Female	52.45	Upper	Other	No	Never Smoker	No	Benign	Yes	No	No	No	No
ChartReview	0.2218	Not Tested	NA	11	Male	66.38	Upper	Other	No	Current/Former	No	Benign	Yes	No	No	No	No
ChartReview	0.1844	Not Tested	NA	9	Female	87.22	Upper	Other	No	Never Smoker	No	Benign	Yes	No	No	No	No
ChartReview	0.1394	Not Tested	NA	8	Male	81.75	Other	Other	No	Current/Former	No	Benign	Yes	No	No	No	No
ChartReview	0.2894	Not Tested	NA	10	Female	72.19	Other	Other	Yes	Current/Former	No	Benign	Yes	No	No	No	No
ChartReview	0.1327	Not Tested	NA	14	Female	80.98	Other	Other	No	Never Smoker	No	Benign	Yes	No	No	No	No
ChartReview	0.0555	Not Tested	NA	12	Male	63.01	Other	Other	No	Never Smoker	No	Benign	Yes	No	No	No	No
ChartReview	0.2212	Not Tested	NA	11	Male	66.28	Upper	Other	No	Current/Former	No	Benign	Yes	No	No	No	No
ChartReview	0.3571	Not Tested	NA	15	Female	76.45	Other	Other	No	Never Smoker	Yes	Benign	Yes	No	No	No	No
ChartReview	0.4086	Not Tested	NA	21	Female	76.48	Other	Solid	No	Current/Former	No	Benign	Yes	No	No	No	No
ChartReview	0.2963	Not Tested	NA	14	Male	66.58	Upper	Solid	No	Current/Former	No	Benign	No	No	No	No	No
ChartReview	0.1584	Not Tested	NA	12	Female	72.55	Upper	Solid	No	Current/Former	No	Cancer	No	Yes	Yes	No	No
ChartReview	0.1366	Not Tested	NA	9	Female	57.83	Upper	Solid	No	Current/Former	No	Benign	No	No	No	No	No
ChartReview	0.2076	Not Tested	NA	9.8	Female	68.13	Upper	Other	No	Current/Former	No	Benign	No	No	No	No	No
ChartReview	0.3984	Not Tested	NA	10	Female	64.57	Upper	Solid	Yes	Current/Former	No	Cancer	No	Yes	No	Yes	No
ChartReview	0.428	Not Tested	NA	15	Male	78.02	Upper	Other	No	Current/Former	No	Benign	Yes	No	No	No	No
ChartReview	0.2679	Not Tested	NA	8	Male	82.54	Upper	Solid	No	Current/Former	No	Benign	Yes	No	No	No	No
ChartReview	0.1986	Not Tested	NA	8	Female	72.57	Upper	Other	No	Current/Former	No	Benign	No	No	No	No	No
ChartReview	0.0884	Not Tested	NA	8	Male	68.63	Other	Other	No	Current/Former	No	Cancer	Yes	No	No	No	No
ChartReview	0.3867	Not Tested	NA	25	Male	61.11	Other	Solid	No	Current/Former	No	Benign	No	Yes	Yes	No	No
ChartReview	0.1338	Not Tested	NA	9	Female	77.26	Other	Other	No	Current/Former	No	Cancer	No	Yes	Yes	No	No
ChartReview	0.1431	Not Tested	NA	19	Female	66.92	Other	Other	No	Never Smoker	No	Benign	No	No	No	No	No
ChartReview	0.1048	Not Tested	NA	8	Male	73.63	Upper	Other	No	Never Smoker	No	Benign	No	No	No	No	No
ChartReview	0.1403	Not Tested	NA	8	Male	61.89	Upper	Other	No	Current/Former	No	Benign	No	Yes	Yes	No	No
ChartReview	0.2148	Not Tested	NA	13	Male	58.8	Upper	Other	No	Current/Former	No	Benign	No	Yes	Yes	No	No
ChartReview	0.0285	Not Tested	NA	9	Female	55.07	Other	Other	No	Never Smoker	No	Benign	No	Yes	Yes	No	No
ChartReview	0.3469	Not Tested	NA	19	Male	76.27	Other	Other	No	Current/Former	No	Benign	No	Yes	Yes	No	No
ChartReview	0.1613	Not Tested	NA	8.5	Female	84.51	Other	Other	No	Current/Former	No	Cancer	No	Yes	Yes	No	No
ChartReview	0.124	Not Tested	NA	11	Female	68.52	Other	Solid	No	Current/Former	No	Cancer	No	Yes	Yes	No	No
ChartReview	0.1378	Not Tested	NA	18	Female	48.82	Other	Other	No	Current/Former	No	Benign	Yes	No	No	No	No
ChartReview	0.302	Not Tested	NA	11	Female	77.04	Upper	Other	No	Current/Former	No	Benign	Yes	No	No	No	No
ChartReview	0.1878	Not Tested	NA	9	Female	40.93	Upper	Solid	Yes	Current/Former	No	Cancer	No	No	No	No	No
ChartReview	0.1106	Not Tested	NA	16	Male	69.16	Other	Solid	No	Never Smoker	No	Benign	No	Yes	Yes	No	No
ChartReview	0.0414	Not Tested	NA	12	Male	55.12	Other	Solid	No	Never Smoker	No	Benign	No	Yes	Yes	No	No
ChartReview	0.0457	Not Tested	NA	12	Male	57.79	Other	Solid	No	Never Smoker	No	Benign	No	Yes	Yes	No	No
ChartReview	0.3558	Not Tested	NA	17	Female	57.38	Upper	Other	Yes	Never Smoker	No	Benign	No	Yes	Yes	No	No
ChartReview	0.3334	Not Tested	NA	11	Male	74.18	Other	Other	Yes	Current/Former	No	Cancer	No	Yes	Yes	No	No
ChartReview	0.4392	Not Tested	NA	18	Male	69.41	Upper	Solid	No	Current/Former	No	Cancer	No	Yes	Yes	No	No
ChartReview	0.3203	Not Tested	NA	20	Male	69.95	Other	Solid	No	Current/Former	No	Benign	No	No	No	No	No
ChartReview	0.157	Not Tested	NA	8	Male	65.27	Upper	Solid	No	Current/Former	No	Cancer	No	Yes	Yes	No	No
ChartReview	0.3889	Not Tested	NA	15	Female	73.88	Upper	Other	No	Current/Former	No	Benign	No	No	No	No	No
ChartReview	0.1429	Not Tested	NA	8	Male	62.43	Upper	Solid	No	Current/Former	No	Benign	Yes	No	No	No	No
ChartReview	0.1951	Not Tested	NA	8	Female	72	Upper	Other	No	Current/Former	No	Cancer	No	Yes	No	Yes	No
ChartReview	0.0935	Not Tested	NA	8	Male	70.2	Other	Solid	No	Current/Former	No	Benign	Yes	No	No	No	No
ChartReview	0.0854	Not Tested	NA	10	Male	61.15	Other	Solid	No	Current/Former	No	Benign	Yes	No	No	No	No
ChartReview	0.2404	Not Tested	NA	14	Female	59.27	Upper	Solid	No	Current/Former	No	Benign	Yes	No	No	No	No
ChartReview	0.0907	Not Tested	NA	9	Male	66.08	Other	Solid	No	Current/Former	No	Benign	Yes	No	No	No	No
ChartReview	0.2123	Not Tested	NA	13	Male	58.43	Upper	Solid	No	Current/Former	No	Benign	No	No	No	No	No
ChartReview	0.2039	Not Tested	NA	14	Female	53.86	Upper	Other	No	Current/Former	No	Benign	Yes	No	No	No	No
ChartReview	0.1501	Not Tested	NA	15	Female	61.14	Other	Solid	No	Current/Former	No	Benign	Yes	No	No	No	No
ChartReview	0.0222	Not Tested	NA	10	Male	45.26	Other	Solid	No	Never Smoker	No	Benign	Yes	No	No	No	No
ChartReview	0.3083	Not Tested	NA	11	Female	77.8	Upper	Solid	No	Current/Former	No	Benign	No	No	No	No	No
ChartReview	0.0588	Not Tested	NA	8	Male	57.37	Other	Solid	No	Current/Former	No	Benign	Yes	No	No	No	No
ChartReview	0.1578	Not Tested	NA	8	Female	65.42	Upper	Solid	No	Current/Former	No	Benign	Yes	No	No	No	No
ChartReview	0.3723	Not Tested	NA	13	Female	64.41	Other	Solid	No	Current/Former	Yes	Cancer	No	Yes	Yes	Yes	Yes
ChartReview	0.1039	Not Tested	NA	10	Female	66.66	Other	Solid	No	Current/Former	No	Benign	Yes	No	No	No	No
ChartReview	0.0608	Not Tested	NA	8	Male	58.28	Other	Solid	No	Current/Former	No	Benign	Yes	No	No	No	No
ChartReview	0.3844	Not Tested	NA	10	Male	63.07	Upper	Solid	Yes	Current/Former	No	Cancer	Yes	No	No	No	No
ChartReview	0.4306	Not Tested	NA	8	Male	74.48	Upper	Solid	Yes	Current/Former	No	Benign	No	No	No	No	No
ChartReview	0.0481	Not Tested	NA	8	Male	51.93	Other	Solid	No	Current/Former	No	Benign	Yes	No	No	No	No
ChartReview	0.107	Not Tested	NA	8	Male	74.03	Other	Solid	No	Current/Former	No	Benign	Yes	No	No	No	No
ChartReview	0.4819	Not Tested	NA	29	Female	58.02	Other	Solid	No	Current/Former	No	Cancer	No	Yes	Yes	No	No
ChartReview	0.2256	Not Tested	NA	8.6	Male	68.18	Other	Solid	Yes	Current/Former	No	Benign	Yes	No	No	No	No
ChartReview	0.4304	Not Tested	NA	9	Male	71.2	Upper	Solid	Yes	Current/Former	No	Benign	No	No	No	No	No
ChartReview	0.226	Not Tested	NA	10	Female	56.05	Other	Solid	No	Current/Former	Yes	Benign	No	No	No	No	No
ChartReview	0.3732	Not Tested	NA	13	Female	64.5	Other	Other	No	Current/Former	Yes	Benign	No	No	No	No	No
ChartReview	0.2112	Not Tested	NA	9	Female	71.29	Upper	Solid	No	Current/Former	No	Benign	Yes	No	No	No	No
ChartReview	0.4223	Not Tested	NA	16	Male	74.17	Upper	Solid	No	Current/Former	No	Benign	Yes	No	No	No	No
ChartReview	0.4285	Not Tested	NA	21	Female	58.53	Upper	Solid	No	Current/Former	No	Cancer	No	Yes	Yes	No	No
ChartReview	0.4086	Not Tested	NA	13	Male	55.89	Upper	Solid	Yes	Current/Former	No	Benign	No	No	No	No	No
ChartReview	0.3517	Not Tested	NA	15	Female	69.8	Upper	Solid	No	Current/Former	No	Benign	Yes	No	No	No	No
ChartReview	0.2318	Not Tested	NA	10	Female	71.09	Upper	Solid	No	Current/Former	No	Benign	No	No	No	No	No
ChartReview	0.1525	Not Tested	NA	8	Female	64.39	Upper	Solid	No	Current/Former	No	Benign	Yes	No	No	No	No
ChartReview	0.1006	Not Tested	NA	10	Male	65.76	Other	Solid	No	Current/Former	No	Benign	Yes	No	No	No	No
ChartReview	0.2576	Not Tested	NA	17	Male	71.9	Other	Solid	No	Current/Former	No	Benign	No	No	No	No	No
ChartReview	0.2262	Not Tested	NA	9	Female	73.54	Upper	Solid	No	Current/Former	No	Cancer	No	No	No	No	No
ChartReview	0.229	Not Tested	NA	15	Male	74.43	Other	Solid	No	Current/Former	No	Benign	No	No	No	No	No
ChartReview	0.2013	Not Tested	NA	13	Female	76.76	Other	Other	No	Current/Former	No	Benign	Yes	No	No	No	No
ChartReview	0.1516	Not Tested	NA	9	Male	60.94	Upper	Solid	No	Current/Former	No	Benign	Yes	No	No	No	No
ChartReview	0.0781	Not Tested	NA	8	Female	65.16	Other	Solid	No	Current/Former	No	Benign	Yes	No	No	No	No
ChartReview	0.1345	Not Tested	NA	10	Male	74.16	Other	Solid	No	Current/Former	No	Benign	Yes	No	No	No	No
ChartReview	0.0797	Not Tested	NA	10	Female	59.2	Other	Solid	No	Current/Former	No	Benign	Yes	No	No	No	No
ChartReview	0.2223	Not Tested	NA	14	Male	56.67	Upper	Solid	No	Current/Former	No	Benign	Yes	No	No	No	No
ChartReview	0.3869	Not Tested	NA	14	Male	70.36	Other	Solid	Yes	Current/Former	No	Benign	No	No	No	No	No
ChartReview	0.1015	Not Tested	NA	10	Female	66.02	Other	Solid	No	Current/Former	No	Benign	Yes	No	No	No	No
ChartReview	0.2074	Not Tested	NA	9	Male	70.7	Upper	Other	No	Current/Former	No	Benign	Yes	No	No	No	No
ChartReview	0.4433	Not Tested	NA	11	Male	66.03	Upper	Solid	Yes	Current/Former	No	Benign	Yes	No	No	No	No
ChartReview	0.1502	Not Tested	NA	8	Female	63.93	Upper	Solid	No	Current/Former	No	Cancer	No	Yes	Yes	No	No
ChartReview	0.1201	Not Tested	NA	11	Female	67.58	Other	Solid	No	Current/Former	No	Cancer	No	Yes	No	Yes	No
ChartReview	0.4557	Not Tested	NA	17	Female	74.38	Upper	Solid	No	Current/Former	No	Cancer	No	Yes	Yes	No	No
ChartReview	0.2318	Not Tested	NA	18	Female	65.07	Other	Solid	No	Current/Former	No	Benign	Yes	No	No	No	No
ChartReview	0.3814	Not Tested	NA	15	Female	73.07	Upper	Other	No	Current/Former	No	Benign	Yes	No	No	No	No
ChartReview	0.1823	Not Tested	NA	13	Female	53.58	Upper	Other	No	Current/Former	No	Benign	Yes	No	No	No	No
ChartReview	0.0386	Not Tested	NA	10	Female	59.8	Other	Other	No	Never Smoker	No	Benign	Yes	No	No	No	No
ChartReview	0.1278	Not Tested	NA	10	Male	72.65	Other	Other	No	Current/Former	No	Benign	No	Yes	Yes	No	No
ChartReview	0.0208	Not Tested	NA	10.2	Male	42.8	Other	Other	No	Never Smoker	No	Benign	Yes	No	No	No	No
ChartReview	0.334	Not Tested	NA	14	Female	71.05	Upper	Other	No	Current/Former	No	Benign	Yes	No	No	No	No
ChartReview	0.0577	Not Tested	NA	9	Male	73.85	Other	Other	No	Never Smoker	No	Benign	Yes	No	No	No	No
ChartReview	0.0724	Not Tested	NA	20	Male	44.21	Other	Other	No	Never Smoker	No	Benign	Yes	No	No	No	No
ChartReview	0.2235	Not Tested	NA	10	Male	69.88	Upper	Other	No	Current/Former	No	Benign	Yes	No	No	No	No
ChartReview	0.0281	Not Tested	NA	9	Male	54.61	Other	Other	No	Never Smoker	No	Benign	Yes	No	No	No	No
ChartReview	0.1	Not Tested	NA	10	Female	85.82	Other	Other	No	Never Smoker	No	Benign	Yes	No	No	No	No
ChartReview	0.4937	Not Tested	NA	24	Female	69.15	Other	Other	Yes	Never Smoker	No	Benign	Yes	No	No	No	No
ChartReview	0.1987	Not Tested	NA	13	Male	76.34	Other	Solid	No	Current/Former	No	Benign	Yes	No	No	No	No
ChartReview	0.0627	Not Tested	NA	9	Male	76.13	Other	Other	No	Never Smoker	No	Benign	Yes	No	No	No	No
ChartReview	0.422	Not Tested	NA	28	Female	55.08	Other	Solid	No	Current/Former	No	Benign	Yes	No	No	No	No
